# Supplementary material for: SPARCL1 Enrichment at the Glioblastoma Invasive Front Is Consistent with Synaptogenic and Angiogenic Tumor Niches
Source: Int J Mol Sci. 2026 Apr 30;27(9):4017. doi: 10.3390/ijms27094017 (PMC13164218; doi:10.3390/ijms27094017)
Supplement: Supplementary file 1 [file ijms-27-04017-s001.zip]

Archive with 1 entries (1 files):
- ijms-4237364-Figure S1.pdf
